# Supplementary material for: Retention and Transfer of Cognitive Bias Mitigation Interventions: A Systematic Literature Study
Source: Front Psychol. 2021 Aug 12;12:629354. doi: 10.3389/fpsyg.2021.629354 (PMC8397507; doi:10.3389/fpsyg.2021.629354)
Supplement: Supplementary file 1 [file Data_Sheet_1.xlsx]

## Sheet: Dunbar 2014
Reference	Dunbar, N.E., Miller, C.H., Adame, B.J., Elizondo, J., Wilson, S.N., Lane, B.L., et al. (2014). Implicit and explicit training in the mitigation of cognitive bias through the use of a serious game. Computers in Human Behavior 37(0), 307-318. doi: 10.1016/j.chb.2014.04.053.
Experiment nr
Retention/transfer	Retention
Type of intervention	Game, video
Conditions (nr of conditions in total)	Game with or without explicit feedback, played for 30 or 60 min once or second time after at least a week, or training video (9 in total)
Studied biases	Confirmation bias and fundamental attribution error
Sample population	Students, ntotal = 753, per condition unknown
Training duration (in minutes)	Game: 30, 60 or multiples; Video: (not provided)
Retention interval	8 weeks
Measures	Questionnaire of bias elicitation, separate scores for each bias (high score means little bias)
Internal consistency	For confirmation bias acceptable/good (.69<α<.88), for fundamental attribution error questionable (.70<α<.87)
Comparison	Retention: Increase posttest – pretest
Short term effects	For confirmation bias: No difference between game and video; Game played with explicit feedback reduced confirmation bias significantly more from pretest (M=-1.58, SD=2.95) to last posttest (M=-0.24, SD=3.34) than game played with implicit feedback from pretest (M=-1.51, SE=2.76) to last posttest M=-0.70, SD=3.24) p<.001
	For fundamental attribution error: all conditions mitigated bias, no difference between conditions
Long term effects	For confirmation bias: No difference between game and video; Game played with explicit feedback reduced confirmation bias significantly more from pretest (M=-1.58, SD=2.95) to 8-week posttest (M=.12, SD=3.05) than game played with implicit feedback from pretest (M=-1.51, SE=2.76) to 8-week posttest M=-0.14, SD=3.00) p<.001
	For fundamental attribution error: all conditions mitigated bias, no difference between conditions
Main conclusions	Repeated game playing of the game with explicit bias feedback most effectively enhanced the mitigation of the confirmation bias. However, this result was confounded by a marginally significant 3-way interaction among training type, duration, and the different locations at which the tests were performed.

## Sheet: Bessarabova 2016
Reference	Bessarabova, E., Piercy, C.W., King, S., Vincent, C., Dunbar, N.E., Burgoon, J.K., et al. (2016). Mitigating bias blind spot via a serious video game. Computers in Human Behavior 62, 452-466. doi: 10.1016/j.chb.2016.03.089.
Experiment nr	Experiment 1	Experiment 2	Experiment 3
Retention/transfer	Retention	Retention	Retention
Type of intervention	Game	Game	Game
Conditions (nr of conditions in total)	MACBETH game played once for 30 or 60 min or a second time after one week .	MACBETH game played once for 30 or 60 min or a second time after one week .	MACBETH game played once for 30 or 60 min or a second time after one week .
	implicit vs hybrid (implicit+explicit) (8 in total)	just-in-time vs delayed hybrid feedback on biases (8 in total)	single player vs multi-player, with hybrid just-in-time feedback (8 in total)
Studied biases	Bias blind spot	Bias blind spot	Bias blind spot
Sample population	Students, ntotal = 703	Students, ntotal = 620	Students, ntotal = 626
Training duration (in minutes)	Game: 30 or 60	Game: 30 or 60	Game: 30 or 60
Retention interval	8 weeks	8 weeks	8 weeks
Measures	Questionnaire for bias blind spot elicitation	Questionnaire for bias blind spot elicitation	Questionnaire for bias blind spot elicitation
Internal consistency	For bias blind spot acceptable (.70<α<.74)	For bias blind spot questionable/acceptable (.62<α<.75)	For bias blind spot good (.85<α<.90)
Comparison	Increase posttest - pretest	Increase posttest - pretest	Increase posttest - pretest
Short term effects	Bias blind spot – No effect of type of feedback (implicit vs hybrid) and play duration; Game played twice reduced bias significantly more than game played once: p<.001	Bias blind spot – No effect of type of feedback (JiT vs delayed) and play duration; Game played once reduced bias significantly more than game played twice p=.002	Bias blind spot – No effect of game type (single vs multiplayer), repetition (playing once or twice), or duration
	Overall, gameplay reduced bias blind spot from pretest (M=2.76, SD=3.21) to last posttest (M=1.84, SD=2.92) p<.001	Overall, gameplay reduced bias blind spot from pretest (M=2.64, SD=3.00) to last posttest (M=1.81, SD=3.07) p<.001	Overall, gameplay reduced bias blind spot from pretest (M=6.16, SD=6.07) to last posttest (M=4.57, SD=6.25) p<.001
Long term effects	Bias blind spot – No effect of type of feedback and play duration; Game played twice reduced bias significantly more than game played once: p<.001	Bias blind spot – No effect of type of feedback and play duration; Game played once or twice reduced bias to a similar level	Bias blind spot – No effect of game type (single vs multiplayer), repetition (playing once or twice), or duration
	Overall, gameplay reduced bias blind spot from pretest (M=2.76, SD=3.21) to 8-week posttest (M=1.63, SD=2.61) p=.15	Overall, gameplay reduced bias blind spot from pretest (M=2.64, SD=3.00) to 8-week posttest (M=1.67, SD=2.79) p<.001	Overall, gameplay reduced bias blind spot from pretest (M=6.16, SD=6.07) to 8-week posttest (M=3.67, SD=6.08) p<.001
Main conclusions	Overall, this study found that gameplay reduced bias blind spot from pretest to 8-week posttest, independent of type of feedback (implicit vs hybrid), play duration (30 or 60 min) and playing mode (single vs multiplayer).	Overall, this study found that gameplay reduced bias blind spot from pretest to 8-week posttest, independent of type of feedback (implicit vs hybrid), play duration (30 or 60 min) and playing mode (single vs multiplayer).	Overall, this study found that gameplay reduced bias blind spot from pretest to 8-week posttest, independent of type of feedback (implicit vs hybrid), play duration (30 or 60 min) and playing mode (single vs multiplayer).

## Sheet: Dunbar 2017
Reference	Dunbar, N.E., Jensen, M.L., Miller, C.H., Bessarabova, E., Lee, Y.-H., Wilson, S.N., et al. (2017). Mitigation of cognitive bias with a serious game: Two experiments testing feedback timing and source. International Journal of Game-Based Learning (IJGBL) 7(4), 86-100. doi: 10.4018/IJGBL.2017100105.
Experiment nr	Experiment 1	Experiment 2
Retention/transfer	Retention	Retention
Type of intervention	Game, video	Game, video
Conditions (nr of conditions in total)	MACBETH game played once or twice for 30 or 60 min	MACBETH game played once for 30 or 60 min or a second time after a week
	game played with just-in-time or delayed feedback, or related training video (9 in total)	game played in a single-player mode or in a multiplayer mode (with either another human player or a computer agent), or related training video (9 in total)
Studied biases	Confirmation bias and fundamental attribution error	Confirmation bias and fundamental attribution error
Sample population	Students, ntotal = 411, per condition unknown	Students, ntotal = 436, nsingle_player = 204, nmulti_player = 176, nmulti_player_human = 69, nmulti_player_agent = 107, nvideo = 56
Training duration (in minutes)	Played once: 30 or 60; Played twice: 60 or 120; Video: 30	Played once: 30 or 60; Played twice: 60 or 120; Video: 30
Retention interval	8 weeks	8 weeks
Measures	Questionnaire of bias elicitation, separate scores for each bias (high score means little bias)	Questionnaire of bias elicitation, separate scores for each bias (high score means little bias)
Internal consistency	For confirmation bias acceptable/good (.74<α<.90), for fundamental attribution error questionable/excellent (.67<α<.92)	For confirmation bias questionable/good (.68<α<.91), for fundamental attribution error acceptable/excellent (.77<α<.92)
Comparison	Retention: Increase posttest – pretest	Retention: Increase posttest – pretest
Short term effects	For confirmation bias: All game conditions outperformed video; No effect of type of feedback (JiT vs delayed) and play duration; Game played twice reduced confirmation bias significantly more from pretest (M=10.22, SD=.24) to latest posttest (M=15.13, SD=.54) than game played once (M=11.50, SE=.38) p<.001	For confirmation bias: All game conditions outperformed video; single player mode outperformed multiplayer mode, game played twice outperformed game played once, 60 min game played twice outperformed all other game conditions
	For fundamental attribution error: No effect of game play duration, video outperformed game	For fundamental attribution error: No effect of game play duration, mode and repetition, no difference between game and video
Long term effects	For confirmation bias: All game conditions outperformed video; No effect of type of feedback (JiT vs delayed) and play duration; Game played twice reduced confirmation bias significantly more from pretest (M=10.22, SD=.24) to 8-week posttest (M=14.68, SD=.55) than game played once (M=12.39, SE=.43) p<.001	For confirmation bias: as short term - effects remained constant over time
	For fundamental attribution error: No effect of game play duration, video outperformed game	For fundamental attribution error: as short term
Main conclusions	game play outperformed the training video in reducing confirmation bias, and even more so when repeatedly played for longer durations	game play outperformed the training video in reducing confirmation bias, and even more so when repeatedly played for longer durations

## Sheet: Clegg 2014
Reference	Clegg, B.A., Martey, R.M., Stromer-Galley, J., Kenski, K., Saulnier, T., Folkestad, J.E., et al. (2014). "Game-based training to mitigate three forms of cognitive bias.", in: the Interservice/Industry Training, Simulation and Education Conference (I/ITSEC). 1-12.
Experiment nr
Retention/transfer	Retention & transfer
Type of intervention	Game, video
Conditions (nr of conditions in total)	Game (Cycles) played once or played a second time after 7-14 days, related training video (3 in total)
Studied biases	Fundamental attribution error, confirmation bias and bias blind spot
Sample population	Students, ntotal = 390, ngame = 216, nvideo = 68, ncontrol = 55
Training duration (in minutes)	Played once: 43; Played twice: 77; Video: 30
Retention interval	8 weeks
Measures	Retention: Questionnaire of bias elicitation, separate scores for each bias
	Transfer: Questionnaire of bias elicitation, separate scores for each bias- not described in paper
Internal consistency	For fundamental attribution error questionable/good (.68<α<.89), for confirmation bias poor/acceptable (.59<α<.73) and for bias blind spot poor/acceptable (.59<α<.73).
Comparison	Retention: Increase posttest – pretest
	Transfer: Increase posttest – pretest on measures by independent research group (not specified)
Short term effects	Fundamental attribution error: game played once p < .0005, d = 1.21, Game played twice: p <.0005, d = .86, Video: p <.0005 d = .81.
	Confirmation bias: game played once p < .0005, d = .82, Game played twice: p <.0005, d = .86, Video: p >.05 d = -0.07.
	Bias blind spot: game played once p < .005, d = .32, Game played twice: p <.005, d = .32, Video: p >.05 d = -0.01.
Long term effects	Fundamental attribution error: game played once p < .0005, d = .62, Game played twice: p <.0005, d = .76, Video: p <.0005 d = .53.
	Confirmation bias: game played once p < .05, d = .31, Game played twice: p <.0005, d = .90, Video: p >.05 d = .15.
	Bias blind spot: game played once p < .01, d = .34, Game played twice: p <.05, d = .28, Video: p <.05 d = .24.
Main conclusions	Game play resulted in greater improvements on the bias measures than the control video on all three biases at retention, and for bias blind spot on the immediate post-test as well.

## Sheet: Clegg 2015
Reference	Clegg, B.A., McKernan, B., Martey, R.M., Taylor, S.M., Stromer-Galley, J., Kenski, K., et al. (2015). Effective mitigation of anchoring bias, projection bias, and representativeness bias from serious game-based training. Procedia Manufacturing 3, 1558 – 1565. doi: 10.1016/j.promfg.2015.07.438.
Experiment nr
Retention/transfer	Retention
Type of intervention	Game, video
Conditions (nr of conditions in total)	Game (Cycles) played once or played a second time after 10-12 days, related training video (3 in total)
Studied biases	Anchoring bias, projection bias and representativeness bias
Sample population	Students, ntotal = 191, per condition unknown, presumably around 63
Training duration (in minutes)	Played once: 60; Played twice: 116; Video: 30
Retention interval	12 weeks
Measures	Questionnaire of bias elicitation, separate scores for each bias (high score means little bias)
Internal consistency	For anchoring bias unacceptable(37<α<.44), for projection bias questionable/acceptable (.62<α<.91) and for representativeness bias acceptable/good (.70<α<.83)
Comparison	Increase posttest - pretest
Short term effects	Anchoring bias - Game played once: p < .05, d = 0.53, Game played twice: p <.05, d = 0.72, Video: p <.05 d = 0.62.
	Projection bias - Game played once: p < .05, d = 1.90, Game played twice: p < .05, d = 2.09, Video: p < .05, d = 0.43.
	Representativeness bias - Game played once: p < .05, d = 1.82, Game played twice: p < .05 d = 2.18, Video: p < .05 d = 1.84.
Long term effects	Anchoring bias - Game payed once: p <.05 d = .33, Game played twice: p <.05 d = .72, Video: p <.05 d = 0.29
	Projection bias: Game played once: p <. 05 d = .94, Game played twice: p < .05 d = 1.67, Video, p >.05, d = .17
	Representativeness bias – Game played once: p < .05, d = 1.14, Game played twice: p < .05, d = 1.61, Video, p < .05, d = .92
Main conclusions	Repeated play of the game was always superior to the video and exceeded playing the game once after 12 weeks. Playing the game twice therefore seems the best method to mitigate projection- and anchoring bias on the long term.

## Sheet: Shaw 2018
Reference	Shaw, A., Kenski, K., Stromer-Galley, J., Martey, R.M., Clegg, B.A., Lewis, J.E., et al. (2018). Serious efforts at bias reduction. Journal of Media Psychology 30(1), 16-28. doi: 10.1027/1864-1105/a000174.
Experiment nr
Retention/transfer	Retention
Type of intervention	Game, video
Conditions (nr of conditions in total)	Game (Cycles) played with customized character, game played with assigned character, related training video (3 in total)
Studied biases	Fundamental attribution error, confirmation bias and bias blind spot
Sample population	Students, ntotal = 234, ngame_custom = 82, ngame_assigned = 80, nvideo = 68
Training duration (in minutes)	Game: 30; Video: 30
Retention interval	8 weeks
Measures	Questionnaire of bias elicitation, separate scores for each bias
Internal consistency	For fundamental attribution error questionable/acceptable (.70<α<.89), for confirmation bias questionable/acceptable/good (.61<α<.79) and for bias blind spot good (.88<α<.85).
Comparison	Increase posttest - pretest
Short term effects	Fundamental attribution error - Customized game p<.0005, d=.69, Assigned game: p<.0005, d=.72, Video: p<.0005, d=.53
	Confirmation bias - Customized game p<.005, d=.35, Assigned game p<.005, d=.35, Video p=.25, d=.13
	Bias blind spot - Customized game p=.16, d=.16, Assigned game p=.90, d=.01, Video p=.13, d=.14
Long term effects	Fundamental attribution error - Customized game p=.10, d=.35, Assigned game p<.01, d=.59, Video p<.0005, d=.89
	Confirmation bias - Customized game p=.71, d=.26, Assigned game p<.005, d=.58, Video p=.32, d=.03
	Bias blind spot: Customized game p=.40, d=.10, Assigned game p=.21, d=.01, Video p=.46, d=.06
Main conclusions	Avatar customization had no significant effect on learning outcomes. The game mitigated the fundamental attribution error and the confirmation bias, both immediately after the intervention and after 8 weeks. The game outperformed the training video only for confirmation bias. None of the interventions reduced the bias blind spot.

## Sheet: Veinott 2013
Reference	Veinott, E.S., Leonard, J., Papautsky, E.L., Perelman, B., Stankovic, A., Lorince, J., et al. (2013). "The effect of camera perspective and session duration on training decision making in a serious video game", in: 2013 IEEE International Games Innovation Conference (IGIC). 256-262. doi: 10.1109/IGIC.2013.6659170.
Experiment nr
Retention/transfer	Retention
Type of intervention	Game, video
Conditions (nr of conditions in total)	Playing immersive 3D Heuristica game in 1st or 3rd person perspective either once or twice for 30 or 75 min, or rel;ated training video (5 in total)
Studied biases	Confirmation bias, fundamental attribution error and bias blind spot
Sample population	Students, ntotal = 157, per condition unknown
Training duration (in minutes)	Game: 30 or 75; Video: (not provided)
Retention interval	8 weeks
Measures	Questionnaire of bias elicitation
Internal consistency	For confirmation bias acceptable/good (.79<α<.80), for fundamental attribution error questionable (.65<α<.70), for bias blind spot questionable/acceptable (.62<α<.76)
Comparison	Increase posttest - pretest
Short term effects	All game conditions outperformed video; No significant differences between game conditions
Long term effects	All game conditions outperformed video; No significant differences between game conditions
Main conclusions	Game playing consistently outperformed the video presentation and consistently mitigated all biases. Repeated playing or 3rd person perceptive did not further improve bias mitigation.

## Sheet: Morewedge 2015
Reference	Morewedge, C.K., Yoon, H., Scopelliti, I., Symborski, C.W., Korris, J.H., and Kassam, K.S. (2015). Debiasing decisions: improved decision making with a single training intervention. Policy Insights from the Behavioral and Brain Sciences 2(1), 129-140. doi: 10.1177/2372732215600886.
Experiment nr	Experiment 1	Experiment 2
Retention/transfer	Retention	Retention
Type of intervention	Game, video	Game, video
Conditions (nr of conditions in total)	Missing: the pursuit of Terry Hughes, and related video (2 in total)	Missing: the final secret, and related video (2 in total)
Studied biases	Bias blind spot, confirmation bias, and fundamental attribution error (correspondence bias)	Anchoring bias, representativeness and social projection
Sample population	Inhabitants of Pittsburg, most had some college education, ntotal = 196. nvideo = 66, ngame = 130	Inhabitants of Pittsburg, most had some college education, ntotal = 192. nvideo = 66, ngame = 126
Training duration (in minutes)	Game: unknown; Video: 30	Game: unknown; Video: 30
Retention interval	8 weeks	12 weeks
Measures	Questionnaire of bias elicitation, separate scores for each bias (high score means little bias)	Questionnaire of bias elicitation, separate scores for each bias (high score means little bias)
Internal consistency	For bias blind spot acceptable (.76<α< .77), for confirmation bias acceptable (.73< α<.76) for fundamental attribution error questionable to acceptable (.68<α<.78)	For anchoring bias poor to questionable (.52<α<.60), for representativeness bias acceptable to good (.70< α<.83), for social projection questionable to acceptable (.63<α<.78)
Comparison	Increase posttest - pretest	Increase posttest - pretest
Short term effects	Both conditions were effective at reducing all three biases, p<.001, the game was more effective than the video for each bias, p<.001	Both conditions were effective at reducing all three biases, p<.001, the game was more effective in reducing projection and representativeness, p <.001, but not anchoring, ps > .62.
	Bias blind spot: dgame = 0.98, dvideo = 0.49	Anchoring: dgame = 0.70, dvideo = 0.80
	Fundamental attribution error: dgame= 1.12, dvideo = 0.38	Projection bias: dgame = 1.11, dvideo = 0.49
	Confirmation bias: dgame = 1.09, dvideo = 0.38	Representativeness: dvideo = 1.51, dgame = 1.81
Long term effects	Both conditions were effective at reducing all three biases, p<.001, the game was more effective than the video for bias blind spot, p<.001, and the other biases, p<.05	Both conditions were effective at reducing all three biases, p<.001, the game was more effective in reducing projection, p <.001, but not anchoring, ps > .62, and representativeness, p = .37
	Bias blind spot: dgame = .89, dvideo = .49	Anchoring: dgame = .63, dvideo = .66
	Fundamental attribution error: dgame= .72, dvideo = .52	Projection bias: dgame = .54, dvideo = .14
	Confirmation bias: dgame = .58, dvideo = 0.26	Representativeness: dgame = 1.05, dvideo = 1.09
Main conclusions	The games were more effective than the videos. The fact that there is an effect suggests that training can be a promising way of reducing biases in the future.	The games were more effective than the videos. The fact that there is an effect suggests that training can be a promising way of reducing biases in the future.

## Sheet: Sellier 2019
Reference	Sellier, A.-L., Scopelliti, I., and Morewedge, C.K. (2019). Debiasing training improves decision making in the field. Psychological Science 30(9), 1371-1379. doi: 10.1177/0956797619861429.
Experiment nr
Retention/transfer	Retention & transfer
Type of intervention	Game
Conditions (nr of conditions in total)	Missing: the pursuit of Terry Hughes
Studied biases	Bias blind spot, confirmation bias, correspondence bias
Sample population	Students, ntotal =290, ngame =182, nuntrained =108
Training duration (in minutes)	Missing: 80-100
Retention interval	Between 1-7 weeks (average lag: 18 days)
Measures	Retention: Questionnaire of Bias blind spot and Correspondence bias. Retention & Transfer: choice of hypothesis confirming case solutions.
Internal consistency	Unknown
Comparison	Retention: decrease of debiasing effect long lag – short lag groups. Transfer: difference between untrained – trained (gaming) groups
Short term effects	Playing the game effectively reduced all three biases. p<.001
	Bias blind Spot: dgame = .53
	Correspondence bias: dgame = .63.
	Confirmation bias: regression p<.05 (59% vs 72%)
Long term effects	Reduction of Confirmation bias. by playing the game once did not differ significantly between 11 days (short lag) and about 6- 7 weeks (long lag) p= .42
Main conclusions	The debiasing effect of a one-shot video game training intervention on confirmatory hypothesis testing transfers to field settings and lasts up to 52 days.

## Sheet: Rhodes 2017
Reference	Rhodes, R.E., Kopecky, J., Bos, N., McKneely, J., Gertner, A., Zaromb, F., et al. (2017). Teaching decision making with serious games: an independent evaluation. Games and Culture 12(3), 233-251. doi: 10.1177/1555412016686642.
Experiment nr	Experiment 1	Experiment 2
Retention/transfer	Retention	Retention
Type of intervention	Games, videos	Games, videos
Conditions (nr of conditions in total)	Missing, Heuristica, Cycles, Enemy of Reason, Macbeth, related video, and unrelated video (7 in total)	Missing, Heurisica, Cycles, related video and unrelated video (5 in total)
Studied biases	Anchoring bias, bias blind spot, confirmation bias, fundamental attribution error, projection bias, representativeness bias	Anchoring bias, bias blind spot, confirmation bias, fundamental attribution error, projection bias, representativeness bias
Sample population	Students, ntotal = 301, per condition 23 < n < 51	Students, ntotal = 325, per condition 35 < n < 64
Training duration (in minutes)	Missing: 90; Heuristica: 90; Cycles: 30 ; Enemy of Reason: 60; Macbeth: 60; related video: 30; unrelated video: 30	Missing: 60; Heuristica: 70 Cycles: 60 related video: 30 ; unrelated video: 30
Retention interval	8 weeks	12 weeks
Measures	Questionnaire of bias elicitation: ‘Assessment of Biases in Cognition’, sum score of all biases used for analysis. (high score means low bias) Developed by Gertner et al. (2016).	Questionnaire of bias elicitation: ‘Assessment of Biases in Cognition’, sum score of all biases used for analysis. (high score means low bias) Developed by Gertner et al. (2016).
Internal consistency	Acceptable (.73<α<.76)	Acceptable (.73<α<.76)
Comparison	Increase (posttest-pretest) compared to related- and unrelated video	Increase (posttest-pretest) compared to related- and unrelated video
Short term effects	In all conditions except unrelated video score increased (ps < .01)	In all conditions except unrelated video score increased (ps < .01)
	all games > unrelated video (ps < .05, ds = 0.44–1.18); Enemy of Reason & Missing > related video (ps < .05, ds= 0.37, 0.54, respectively); Cycles marginally better than related video (p =.05, d = 0.46)	all games > unrelated video (ps < .001, ds = 0.95–1.56) Cycles & Missing > related video (ps < .01, d=0.71, 0.50, respectively
Long term effects	Did not decline significantly compared to short term. All games except Macbeth > unrelated video (ps < .05, ds = .40–.57). All except Macbeth > related video (ps< .01, ds=.49–.68)	Slight decline compared to short term, did not return to pretest level. Only Cycles > unrelated video t(243) > 2.79, p < .01, d = .60. No game > related video (ps> .20)
Main conclusions	Games often had an advantage over video-based instruction in reducing bias, yet were slightly inferior at teaching bias definition. If bias mitigation is the main goal, using serious games instead of videos is advised.	Games often had an advantage over video-based instruction in reducing bias, yet were slightly inferior at teaching bias definition. If bias mitigation is the main goal, using serious games instead of videos is advised.

[truncated: 2 more sheets: Lee  2016, Aczel 2015]
